# Supplementary material for: Comparison of cricket diet with peanut-based and milk-based diets in the recovery from protein malnutrition in mice and the impact on growth, metabolism and immune function
Source: PLoS One. 2020 Jun 11;15(6):e0234559. doi: 10.1371/journal.pone.0234559 (PMC7289377; doi:10.1371/journal.pone.0234559)
Supplement: S1 File — (XLSX) [file pone.0234559.s001.xlsx]

## Sheet: Sheet1
		2020 diet				milk diet
		2018 diet				peanut diet
		hypoprotein diet				cricket diet
	day 1	day 3	day 5	day 8	day 10	day 12	day 15	day 17	day 19	day 22	day 24	day 26	day 29	day 31	day 33	day 36	day 38	day 40	day 43	day 45	day 47	day 50	day 52	day 54	day 57	day 59	day 61	day 64
	12.7	16.7	20.2	25.4	28	29.3	30.7	31.6	32	32.7	33.2	33.2	34.5	34.8	34.7	35.1	35	36	36.2	36.5	36.7	37.4	37.6	37.5	37.5	37.1	37.5	37.4
	14.6	17.7	21	26.2	28.7	29.6	31.4	32.4	33.4	35.6	36.1	37.1	38.9	39.4	41.5	43.1	44.3	45.5	46.7	48.1	49.5	51.4	52.1	53.2	54.8	55.3	56.5	57.2
	15.5	19	24.4	29.7	31.9	33.1	35.1	36.1	36.4	37.1	37.8	38.2	39.4	39.7	40.1	40.4	40.6	41.7	40.8	42	41.9	42.3	43.1	43.3	44	44.3	44.4	45.2
	15.8	19.8	23.5	29	31.4	32.9	35.8	36.1	37.4	38.3	39	40.2	40.8	41.4	41.7	42	42.4	43.1	42.9	42.1	43.1	43.1	43.5	43.8	45.2	45.2	45	46.2
	14.6	16.7	20.6	25.1	27.7	28.6	30.4	31.1	32	32	32.2	33.2	34.8	35.3	35.3	35.9	36.5	37.6	37.8	38.1	38	38.5	40.1	39.8	40.6	41.1	41.4	41.7
	14.4	18.7	22.4	27.7	31.2	32.2	33.6	35.4	36	37.3	37.5	38.6	39.1	39.6	39.6	40.5	40.8	41.8	42.3	40.9	40.6	40.8	41.5	41.5	42.7	43.2	44.2	43.4
	13.3	18.1	22.2	26.8	30	31.4	32.5	33.3	33.5	34.8	34.9	35.6	37.1	38.2	38.2	39.2	40.3	40.4	41.2	42.1	41.9	42.1	42.4	43.2	43.5	44.5	44.6	45.6
	12.5	15.8	19.3	25.2	26.9	28.8	30.1	31.5	31.6	32.6	33	33.2	33.8	34.2	34.1	34.3	34.7	35.3	35.9	36.5	36.6	36.1	37.2	37.7	37.9	37.9	38.6	38.9
	16.4	19.8	23.2	27.6	29.2	31.5	33.9	34.1	35.2	36.6	37.1	37.4	38.7	40	40.3	41	43	43.1	44.2	45.3	46.2	47.5	47.6	49.3	50.2	50.5	51.3	52.9
	15.6	20.2	23.9	27.7	29.5	30.7	32.4	32.9	33.6	35	35.1	36.2	37.4	38.5	38.5	39.2	39.7	40.1	41	41.6	41.8	42.6	42.6	43.2	44.2	44.6	45.2	47.2
	15.7	20.1	23.5	28.6	30.3	29.2	29.9	30.5	30.9	30.5	30.5	32.4	34.2	35.3	36	36.5	36.5	36.9	36.9	37.4	37.4	37.6	38	38.5	38.8	38.8	38.9	39.3
	13	16.8	19.6	24.1	27.7	26.5	27.4	28.3	29	29.8	29.9	32.1	33.6	34.2	34.9	36.4	36.1	36.4	36.8	37	37.4	37.2	37.8	38.3	38.7	38.4	38.6	38.4
	11.6	14.7	18.5	22.9	25.7	24.4	26.2	27.3	28.1	28.5	28.8	29.9	31.2	32.1	32.8	33	33.2	34.4	34.4	34.9	34.5	35.1	35.8	35.9	36.6	36.9	37.1	36.3
	12.1	16.2	19.8	25.2	27.7	26.2	27.5	28.4	28.4	28.7	28.4	31.4	33.1	34.4	34.5	35.5	35.9	36.2	35.8	36.8	37.2	38.1	38.3	38.5	39.8	39.5	39.5	40.8
	14.1	18.3	21.3	26.3	29	27.6	30.2	31	31.8	32.2	31.8	34.1	35.4	36.4	38	38.1	38.5	38.7	38.6	38.7	39	39	39.1	39.4	40.3	40.4	41	40.5
	14.6	17.6	20.9	24.7	26.2	24.7	26.8	26.9	28	27.3	28.2	28.8	29.3	30.3	30.6	31	31.2	32.2	33.3	34.1	34.7	34.3	35	35.1	35.8	35.8	35.5	35.7
	16.5	20.4	23.8	28.7	30.6	30.2	30.9	31.2	31.8	30.9	31.5	33.9	35.1	35.6	36.2	35	35.7	36.1	35.7	36	36.3	35.7	35.8	37.3	37.5	37.4	38.4	36.4
	15.7	19.6	23.4	27.8	30.2	28.6	28.6	28.7	29.3	30.3	30.1	32.7	35.1	35.9	37	38	38.4	39.5	40.4	40.7	40.5	41.5	41.5	42.1	42.3	43.1	43.5	43.1
	11.9	15.5	19.3	24.6	27.3	27.7	29	28.9	29	28.7	29.3	30.7	32.7	34.7	35.8	36.8	36.7	37.6	37.8	37.5	38.6	38.1	39.1	40.2	40.1	39.9	39.9	39.2
	12.3	18.2	21.8	26.7	28.5	27.2	26.5	26.4	27.1	26.2	26.5	30.2	31	32.1	33.1	34.3	35.1	34.9	36	35.8	36	36.2	37	38.2	39	38.6	38.7	38.8
	10.2	13.8	16.8	21.2	24.4	22.2	24.2	25.6	25.6	23.8	25.2	25.4	25.5	25.4	26.2	27.3	27.4	27.6	27.2	28.5	29.3	28.9	29.1	31.3	30.1	29.8	30.4	30.5
	13.7	17.4	20.8	25.5	27.8	26.7	27.6	28.1	28.2	28.6	29.5	31.5	32.9	34.2	34.1	35.2	35.4	35.8	36.2	36.6	37	36.5	36.6	37.3	37.5	37.2	37.2	37.2
	14.5	18.1	21.3	26.3	29	26.4	27.4	26.5	27	27.4	27.8	30.6	32.5	32.8	33.8	34.6	34.6	35.8	36.2	36.6	37.4	36.4	37.1	38	37.3	37.4	38	38.1
	11.6	15.3	18.6	23.3	26.5	24.2	25	25.6	26	26.4	27.6	28.7	31.4	32.3	32.1	34	34.4	35.4	35.7	35.1	36.4	35.9	35.7	36.6	35.6	36.2	36.9	36.7
	12.2	16	19.3	24.3	25.6	22.6	23.1	24	24.4	24.7	25.3	30.2	28.5	30.1	30.8	31.8	32.2	32.5	33.8	34	34.3	34.7	35.2	35.8	36.3	36.5	36.3	36.8
	12.8	15.2	19	24.1	27	25.5	28.2	26.5	27.5	27.2	27.8	26.8	33.2	34.9	35.6	36.7	37.3	37.5	38.8	38.2	39.3	39.1	40	40	41.3	41.2	42.1	42.3
	16.1	20.1	24.3	29.2	32.2	29.8	27.8	28.1	28.6	28.5	27.6	31.3	34	35.1	35.4	37.4	38.2	38.7	40.6	41.2	41.1	41.5	42.1	42.9	45	44.8	45.5	45.5
	13	16.3	19.8	24.9	27.5	26	26.5	27.2	28.2	28.2	28	30.8	31.8	33.2	34.8	36.5	35.9	36.4	36.4	35.9	36.4	36.5	36.7	37.3	37.9	38	38.4	39.7
	13.9	17.5	20.8	25.8	29	27.1	27.4	28.3	29.9	29.5	29.9	32.4	33.5	34	34.7	35.3	34.8	34.8	34.9	35.2	35.7	35	36	36.4	36.5	37.3	37.5	38.5
	14.5	19.4	23.1	27.5	29.5	28	28.7	29.6	30	29.5	29.7	31.6	32.7	33.4	34.2	34.8	35.2	35.4	35.5	36	37	37.1	36.8	37.5	38	38	38.2	39
	15.2	19.6	22.9	27.2	28.4	26.6	27.2	27.6	28.1	27.2	27.4	30.2	32.1	33.5	33.8	34.8	35.6	36.3	38.1	37.1	37.6	37.3	38.1	38.7	39.2	40.1	40.8	41.4
	11.4	15.4	18.2	24	25.6	24.7	25.6	25.9	26.2	26.5	27.2	29.1	30.3	30.5	31.4	32.3	32.9	33	33.7	33.4	34.2	34.1	34.8	34.6	34.8	35.3	35.6	35.3
	13.7	17.8	20.5	25.4	27.6	26.9	28.2	29	29.5	28.4	28.8	30.3	33.9	32.8	33.5	33.7	34.1	34.6	35.8	36.2	36.7	36.5	37.1	37.7	38.7	40	40.4	40.7
	15	19.3	23	28	29.2	28.2	29.6	30.7	30.7	30.1	30.9	33	34.1	34.4	35.2	35.9	35.9	36.4	37.2	37.2	37.2	37.5	38.1	37.8	37.8	39	39.2	39.7
	13.8	18	20.9	24.8	26.3	26.1	25.5	25.7	26.2	25.7	26.1	28.6	31.5	32.9	33.8	34.5	34.8	35.1	35.2	34.9	35.6	36	36.3	36.4	37.3	38.1	37.9	37.3
	15.2	8.8	22	26.3	28.2	26.5	25.4	26.4	27.2	26.8	27.9	29.4	31.1	32.1	32.7	33.1	33.2	33.1	33.4	34.1	34.4	34.1	34.1	34.5	34.6	34.4	34.5	33.4
	13.4	17.3	20.8	25.6	28.5	27.1	27.6	28.6	29.7	29.8	30.5	32.5	34.3	35.1	35.8	36.7	36.6	37.2	37.6	37.6	38.6	38	38.3	38.3	38.8	38.2	38.5	36.9
	15.1	18.4	21.2	25.2	26.5	25.6	27.4	27.4	28.3	28.4	29.6	30.4	32.5	33	34.5	33.6	34.3	34.3	34.5	34.9	35.6	33.7	33.8	34.4	34.7	34.7	34.2	32.7
	15.3	19.1	23.5	26.2	30.8	29.4	28.8	29.9	31.8	32.5	33.5	35	37.8	38.7	39.5	40	41.2	42	41.7	42.1	42.8	43.1	42.4	42.7	42.1	41.6	42.4	40.7
	13.8	16.9	20.1	23.9	26.2	25	26.8	27.9	28.7	28.7	29.1	30.8	32.8	33.1	33.8	34.1	34.5	35.2	35.9	36.1	35.8	37.2	38.1	39	39.9	40.5	41.3	41.8
	12.2	15.5	19.1	24.7	27.1	25.2	25.2	25.6	25.8	26.3	26.6	29.8	32.5	34.2	35.4	35.1	36.4	36.4	37.7	38	37.8	39.3	40.2	40.2	41.4	41.6	42.3	43.5
	14	18.2	21.5	25.9	28.5	27.2	28.2	28.1	28	27.7	28.7	32	33.2	34.4	34.8	35.7	36.1	36.5	36.7	37.2	37.2	38.2	39.3	39.3	40.1	40.5	40.9	42.4
	13.9	17.6	21.1	26.5	28.5	27.1	27.9	27.9	28.9	29.1	29.6	32.4	33.7	34.9	35.2	36.3	36.2	36.7	37.4	37.9	37.7	38.6	38.9	39.7	39.9	40.2	40.9	40.7
	10	13	14	18.5	21.2	24.2	27	27.3	28.3	30.3	30.5
	10	12	16	20.6	24.1	27	30.2	30.7	31.3	31.9	32.4
	12	14	16	22.2	25.1	27.4	30.4	30.9	32.3	33.5	33.6
	11	12	15	20.1	23.4	26.9	30.3	31.4	32.9	33.6	34.9
	12	14	17	22	23.6	25.8	27.4	28.1	29	30	31.4
	10	11	15	19.3	22.6	24.9	27.8	28.2	29.2	31.2	32.6
	11	13	16	19.4	22.4	24.1	26.8	27.6	28.2	28.8	29.2
	11	13	16	21.9	25.8	29.2	32.2	32.4	33.1	35.2	34.5
	11	13	16	21.4	23.3	24	26	26.5	27.4	28.7	28.8
	12	14	16	21.7	23.8	25.8	28.7	29.3	29.7	31.2	31.8
	9	11	14	20.5	23.1	25.5	28.3	30	30.6	33.2	33.7
	12	13	16	21.5	23.8	26.8	30.1	30.7	31.4	33.4	33.7
	9	10	13	18.1	21	20	20.8	20.9	21.3	22.5	22.5
	10	12	15	20.5	24	21.9	20.7	20.7	21.3	22.1	22.4
	10	10	13	17.8	20.5	19	20.4	20.6	21.1	22	21.4
	11	13	16	21.7	25.5	24.1	24.1	24.5	24.9	25.4	25.4
	9	11	14	19.5	23.1	21.5	20.9	22.2	22.7	24.3	24.3
	11	12	16	21.1	24.1	22	21.2	23.1	24.8	27.5	27.5
	10	12	14	18.2	21.5	19.5	20.1	19.8	19.5	19.7	18.9
	12	11	17	21.2	22.9	21.4	21.9	22.6	23.4	23.7	23.8
	12	13	16	21.4	25	23.8	26.3	27	28.1	28.8	28.7
	12	13	15	20.3	23.8	22.3	21.3	22.1	22.9	24.2	23.9
	11	11	15	20.5	23.8	22.1	22.1	23.4	24	24.8	24.8
	10	12	14	19.3	23	21.1	21.4	22.4	23.1	24.2	23.1
